# Supplementary material for: Evaluation of the Antimicrobial Activity of a 3% Chlorhexidine/Ophytrium Mousse and Shampoo in 18 Healthy Dogs
Source: Vet Dermatol. 2026 Feb 27;37(3):345–52. doi: 10.1111/vde.70057 (PMC13167623; doi:10.1111/vde.70057)
Supplement: Supplementary file 1 — Data S1: Raw data from the sampling of all 10 dogs involved in the mousse portion of the study. [file VDE-37-345-s001.xlsx]

## Sheet: Sheet1
Key	Sample Key	Coat type	Patient	Day	T1MSSP	T2MSSP	T3MSSP	Sum	Mean		T1MRSP	T2MRSP	T3MRSP	Sum	Mean		T1EC	T2EC	T3EC	Sum	Mean		T1ESBL	T2ESBL	T3ESBL	Sum	Mean		T1PA	T2PA	T3PA	Sum	Mean		T1MP	T2MP	T3MP	Sum	Mean
M1D0	M1	Long	1	0	5	2	2.5	9.5	3.16667		8.5	3.5	3.5	15.5	5.16667		2.25	2.5	3.5	8.25	2.75		5.5	3.5	3	12	4		1.25	1.5	0.5	3.25	1.08333		3.5	6	0	9.5	3.16667
M2D0	M2	Short	2	0	5.5	6	6.75	18.25	6.08333		5.5	5.5	8	19	6.33333		4.5	7	4.75	16.25	5.41667		6.5	5.5	4.5	16.5	5.5		2.75	3.25	3	9	3		4.75	5	6	15.75	5.25
M3D0	M3	Short	3	0	8.5	7.5	7.25	23.25	7.75		9	6	9	24	8		5.25	8.5	8.5	22.25	7.41667		8.5	7.5	6.5	22.5	7.5		1	0.5	2.5	4	1.33333		5.75	6.25	8	20	6.66667
M4D0	M4	Long	4	0	4.5	5.25	6	15.75	5.25		5.5	6.5	6.5	18.5	6.16667		7.75	5.75	4.5	18	6		7.25	4.5	3.5	15.25	5.08333		2.25	4	4	10.25	3.41667		7.5	9	7.5	24	8
M5D0	M5	Short	5	0	5.5	4.75	5.5	15.75	5.25		5	4.5	4.5	14	4.66667		6.25	3.75	5	15	5		2.25	3.25	2	7.5	2.5		2.5	2	3.25	7.75	2.58333		7	0	0	7	2.33333
M6D0	M6	Long	6	0	6.75	7.25	7.5	21.5	7.16667		5.5	6.25	4.5	16.25	5.41667		3	3.5	4.5	11	3.66667		8.5	5.5	8.5	22.5	7.5		1	1	2.75	4.75	1.58333		0	1.5	0	1.5	0.5
M7D0	M7	Long	7	0	1.5	2.5	5.25	9.25	3.08333		3.5	3	4	10.5	3.5		2.25	1.5	1.25	5	1.66667		2	2.5	2	6.5	2.16667		5	2	1.5	8.5	2.83333		0	0	0	0	0
M8D0	M8	Short	8	0	7	5.5	8.5	21	7		11	7	8	26	8.66667		8.25	5	4.5	17.75	5.91667		7.25	8.5	6.75	22.5	7.5		2.75	3.75	4.25	10.75	3.58333		8.75	8.5	8	25.25	8.41667
M9D0 (removed)	M9	Short	9	0	5	6.25	6.5	17.75	5.91667		5	7	10	22	7.33333		10	5.5	7	22.5	7.5		4.75	7.5	5	17.25	5.75		6.75	3.5	4	14.25	4.75		10	0	9.5	19.5	6.5
M10D0	M10	Long	10	0	5	5.75	5.5	16.25	5.41667		5	5.5	3.75	14.25	4.75		5	2	4.5	11.5	3.83333		4	3.5	4	11.5	3.83333		4.5	2.5	1	8	2.66667		4.25	0	2	6.25	2.08333
M1D2	M1	Long	1	2	0	2	2.5	4.5	1.5		2.5	1.25	0	3.75	1.25		4.25	2	3	9.25	3.08333		0	0	0	0	0		5.5	4	3	12.5	4.16667		1.5	1.5	1.25	4.25	1.41667
M2D2	M2	Short	2	2	4.5	4.25	5.5	14.25	4.75		6.5	5	3.5	15	5		4.25	3.5	3	10.75	3.58333		2.5	3	2.75	8.25	2.75		4	3	2.75	9.75	3.25		2.5	4.5	2.25	9.25	3.08333
M3D2	M3	Short	3	2	6	4.75	5.75	16.5	5.5		5.5	5	6.5	17	5.66667		4.5	4	4	12.5	4.16667		0	5	4	9	3		4.25	3	2.5	9.75	3.25		3	2.25	2.75	8	2.66667
M4D2	M4	Long	4	2	7	7.25	5.5	19.75	6.58333		6	6	6.5	18.5	6.16667		6.5	6.25	5.25	18	6		2.5	6	4.5	13	4.33333		3.75	2.5	4.25	10.5	3.5		9.25	6.75	2	18	6
M5D2	M5	Short	5	2	5.25	3.25	5	13.5	4.5		4.25	3.5	3.25	11	3.66667		5.25	3.75	4.75	13.75	4.58333		2.5	1.5	1	5	1.66667		0	2	0	2	0.666667		2.75	2	1	5.75	1.91667
M6D2	M6	Long	6	2	6.25	5.5	5	16.75	5.58333		5	5.75	6.5	17.25	5.75		5.75	6	4.5	16.25	5.41667		4	4	4.75	12.75	4.25		0	6	2	8	2.66667		5.5	6.75	6	18.25	6.08333
M7D2	M7	Long	7	2	2.5	4.5	2	9	3		2	3	2.25	7.25	2.41667		3	2.25	1	6.25	2.08333		2	2	1	5	1.66667		3	3	2.25	8.25	2.75		3.75	5	2.5	11.25	3.75
M8D2	M8	Short	8	2	3	3.5	2.75	9.25	3.08333		2.75	2.5	3	8.25	2.75		3	3	2	8	2.66667		1.5	1.5	1	4	1.33333		1.75	2	3.25	7	2.33333		3	2.25	2.75	8	2.66667
M9D2 (removed)	M9	Short	9	2	1	1	0	2	0.666667		0	0	0	0	0		0	0	0	0	0		0	1	1.5	2.5	0.833333		3.75	3.5	1.75	9	3		4.5	4	3.5	12	4
M10D2	M10	Long	10	2	5.25	4.25	5.25	14.75	4.91667		4.5	4.75	4.25	13.5	4.5		3.75	3	4	10.75	3.58333		2.75	3	3	8.75	2.91667		3	2.5	2.5	8	2.66667		3	3	2.25	8.25	2.75
M1D4	M1	Long	1	4	1	1	1	3	1		2.5	1.5	0.75	4.75	1.58333		1.25	0.25	0.75	2.25	0.75		1.5	0	0.75	2.25	0.75		2	0.5	0	2.5	0.833333		2.75	1.5	0	4.25	1.41667
M2D4	M2	Short	2	4	4.5	4.75	6.25	15.5	5.16667		4.75	4.75	5.25	14.75	4.91667		4	4.25	3.75	12	4		3.25	3.25	3.75	10.25	3.41667		4.5	1.75	2	8.25	2.75		1.5	0	3.75	5.25	1.75
M3D4	M3	Short	3	4	5	2.5	2.75	10.25	3.41667		2.5	4	1.5	8	2.66667		1.5	1.5	2	5	1.66667		2.75	3.5	2.25	8.5	2.83333		2	3.25	2.25	7.5	2.5		3	3.5	0	6.5	2.16667
M4D4	M4	Long	4	4	3.5	4.75	4.25	12.5	4.16667		4	5.75	4.25	14	4.66667		5	4.5	4.25	13.75	4.58333		3.75	2.75	4.25	10.75	3.58333		1.5	0	0	1.5	0.5		4.25	3.75	3.25	11.25	3.75
M5D4	M5	Short	5	4	2.75	2.25	2.25	7.25	2.41667		2.5	1.25	0.75	4.5	1.5		1.75	3.5	2	7.25	2.41667		0	1	0	1	0.333333		2	0	1.75	3.75	1.25		0.5	0.5	1.5	2.5	0.833333
M6D4	M6	Long	6	4	3.25	5.25	7.5	16	5.33333		3.5	4.25	1.75	9.5	3.16667		3	2	1.25	6.25	2.08333		3.75	1	1.5	6.25	2.08333		2.75	3	2.25	8	2.66667		5.25	1.75	0	7	2.33333
M7D4	M7	Long	7	4	1.25	1.5	2.25	5	1.66667		1	2.5	0.5	4	1.33333		2.5	2	0.75	5.25	1.75		2.5	2	2	6.5	2.16667		2	2.5	2.25	6.75	2.25		1.5	1.75	0.25	3.5	1.16667
M8D4	M8	Short	8	4	2.25	1.75	1.75	5.75	1.91667		2.5	2	2	6.5	2.16667		3.25	1.5	1.5	6.25	2.08333		3	1	0.5	4.5	1.5		1	1	0	2	0.666667		0.5	1.75	1.25	3.5	1.16667
M9D4 (removed)	M9	Short	9	4	0	0	0	0	0		0	0	0	0	0		0	0	0	0	0		0	0	0	0	0		0	0	0	0	0		0	0	0	0	0
M10D4	M10	Long	10	4	1.75	1	1.5	4.25	1.41667		0.75	1	1	2.75	0.916667		1.5	0.75	0.25	2.5	0.833333		0	0	0	0	0		2.5	0	2.5	5	1.66667		0.25	1.25	0.75	2.25	0.75
M1D7	M1	Long	1	7	0	0	2.25	2.25	0.75		2.25	0	0	2.25	0.75		0	0	0	0	0		1.5	0.5	0	2	0.666667		0	0	0	0	0		0	0	0	0	0
M2D7	M2	Short	2	7	3	2.5	2.5	8	2.66667		3	2	2	7	2.33333		3	2	2.75	7.75	2.58333		2	0	1.5	3.5	1.16667		4.5	1	1.75	7.25	2.41667		0	0	0	0	0
M3D7	M3	Short	3	7	0.5	1	0.5	2	0.666667		0.5	1.5	1	3	1		0.5	1.5	0	2	0.666667		0	0	0	0	0		2	0.5	0	2.5	0.833333		0.5	0	0	0.5	0.166667
M4D7	M4	Long	4	7	4.75	5	4.75	14.5	4.83333		4.75	5	4.75	14.5	4.83333		4.75	5.5	5	15.25	5.08333		3	3	3	9	3		2	1.25	1.25	4.5	1.5		2.5	4.5	0.75	7.75	2.58333
M5D7	M5	Short	5	7	1	1	1	3	1		1.5	1	0.5	3	1		1.5	0.5	0	2	0.666667		0.5	0	0	0.5	0.166667		0	0	0	0	0		0	0	0	0	0
M6D7	M6	Long	6	7	0	2.25	2.25	4.5	1.5		1.25	0.5	0	1.75	0.583333		0.5	0	0	0.5	0.166667		0	0	0	0	0		0	0	0	0	0		0	0	0	0	0
M7D7	M7	Long	7	7	1	0.75	0	1.75	0.583333		0	0	1.5	1.5	0.5		1	0.25	0.25	1.5	0.5		0.25	0	0	0.25	0.0833333		0.5	0	0	0.5	0.166667		0	0	0	0	0
M8D7	M8	Short	8	7	0.5	0	0	0.5	0.166667		0.25	0.5	0	0.75	0.25		0.5	0.5	0	1	0.333333		0	0	0	0	0		0	0	0	0	0		0	0	0	0	0
M9D7 (removed)	M9	Short	9	7	0	0	0	0	0		0	0	0	0	0		0	0	0	0	0		0	0	0	0	0		0	0	0	0	0		0	0	0	0	0
M10D7	M10	Long	10	7	0	0	0	0	0		0	0	0	0	0		0	0	0	0	0		0	0	0	0	0		0	0	0	0	0		0	0	0	0	0
M1D14	M1	Long	1	14	0.75	1.25	0.5	2.5	0.833333		0	0.5	1	1.5	0.5		0.25	1.5	0	1.75	0.583333		0.5	0.5	0	1	0.333333		0.5	0	0.75	1.25	0.416667		0	0	0	0	0
M2D14	M2	Short	2	14	0.5	0.5	0	1	0.333333		0	0	0	0	0		0	0	0	0	0		0	0	0	0	0		0	0	0	0	0		0	0	0	0	0
M3D14	M3	Short	3	14	0.5	0	0	0.5	0.166667		0	0	0.5	0.5	0.166667		0	0	0	0	0		0	0	0	0	0		0	0	0	0	0		0	0	0	0	0
M4D14	M4	Long	4	14	1.25	2.25	1.5	5	1.66667		0	2.25	2.5	4.75	1.58333		1.25	0.5	1	2.75	0.916667		0.5	1	0	1.5	0.5		1.5	0	0	1.5	0.5		0.5	0	0.5	1	0.333333
M5D14	M5	Short	5	14	0.25	0	0	0.25	0.0833333		0	0	0	0	0		0.25	0	0	0.25	0.0833333		0	0	0	0	0		0	0	0	0	0		0	0	0	0	0
M6D14	M6	Long	6	14	1	1.25	1.25	3.5	1.16667		1	1.5	1.5	4	1.33333		0.5	0.5	0	1	0.333333		0.75	0	0	0.75	0.25		1	0	1	2	0.666667		0	0	0	0	0
M7D14	M7	Long	7	14	2	1.25	1	4.25	1.41667		0	1	0.75	1.75	0.583333		1.5	0	0	1.5	0.5		0.5	0	0	0.5	0.166667		2.25	0	0	2.25	0.75		0	0	0	0	0
M8D14	M8	Short	8	14	0	0	0.5	0.5	0.166667		0.5	0	0.5	1	0.333333		0	0	0	0	0		0	0	0	0	0		0	0	0	0	0		0	0	0	0	0
M9D14 (removed)	M9	Short	9	14	0	0	0	0	0		0	0	0	0	0		0	0	0	0	0		0	0	0	0	0		0	0	0	0	0		0	0	0	0	0
M10D14	M10	Long	10	14	0	0	0	0	0		0	0	0	0	0		0	0	0	0	0		0	0	0	0	0		0	0	0	0	0		0	0	0	0	0
All negative controls show 0 inhibition
