# Supplementary material for: Evaluation of the Antimicrobial Activity of a 3% Chlorhexidine/Ophytrium Mousse and Shampoo in 18 Healthy Dogs
Source: Vet Dermatol. 2026 Feb 27;37(3):345–52. doi: 10.1111/vde.70057 (PMC13167623; doi:10.1111/vde.70057)
Supplement: Supplementary file 2 — Data S2: Raw data from the sampling of all 10 dogs involved in the shampoo portion of the study. [file VDE-37-345-s002.xlsx]

## Sheet: Sheet1
Sample	Time	Coat type		T1MSSP	T2MSSP	T3MSSP	Sum	Mean		T1MRSP	T2MRSP	T3MRSP	Sum	Mean		T1EC	T2EC	T3EC	Sum	Mean		T1ESBL	T2ESBL	T3ESBL	Sum	Mean		T1PA	T2PA	T3PA	Sum	Mean		T1MP	T2MP	T3MP	Sum	Mean
1	0	Short		0	0	0	0	0		0	0	0	0	0		0	0	0	0	0		0	0	0	0	0		0	0	0	0	0		0	0	0	0	0
1	3	Short		2.5	3	3	8.5	2.83333		2.75	3	2.5	8.25	2.75		2.25	4.75	3.25	10.25	3.41667		3	3.25	3	9.25	3.08333		4.5	5.5	7	17	5.66667		2.25	0	2.5	4.75	1.58333
1	5	Short		1	4.5	3.75	9.25	3.08333		2.75	2	0.5	5.25	1.75		2	2.5	0	4.5	1.5		4	1.75	3.25	9	3		2.5	2.25	3.25	8	2.66667		0	3	2	5	1.66667
1	10	Short		3	2.25	2.5	7.75	2.58333		2.5	3	1	6.5	2.16667		3	2	3	8	2.66667		4	2.25	2	8.25	2.75		4	6.5	6.5	17	5.66667		0	0	0	0	0
2	0	Long		0	0	0	0	0		0	0	0	0	0		0	0	0	0	0		0	0	0	0	0		0	0	0	0	0		0	0	0	0	0
2	3	Long		1.75	1.5	1.5	4.75	1.58333		2	2	2.25	6.25	2.08333		1.75	2.25	2.5	6.5	2.16667		1.75	1	1	3.75	1.25		2	2.25	2.25	6.5	2.16667		3	2.75	3.75	9.5	3.16667
2	5	Long		2	1.25	2	5.25	1.75		1	0.75	2.25	4	1.33333		2.25	3.75	1.75	7.75	2.58333		0	2.25	1.25	3.5	1.16667		3.5	1.75	1.75	7	2.33333		2.75	2.75	2.25	7.75	2.58333
2	10	Long		1.5	2.25	2.25	6	2		1	0.75	1.25	3	1		3	2.25	0	5.25	1.75		1	1.5	0	2.5	0.833333		1.25	0	0	1.25	0.416667		7.5	3	5.5	16	5.33333
3	0	Long		0	0	0	0	0		0	0	0	0	0		0	0	0	0	0		0	0	0	0	0		0	0	0	0	0		0	0	0	0	0
3	3	Long		2.25	3.5	1.75	7.5	2.5		3.25	1.75	2.5	7.5	2.5		2.25	2	3.25	7.5	2.5		0	2.5	1.5	4	1.33333		2.25	1	1.25	4.5	1.5		1.75	1	2.5	5.25	1.75
3	5	Long		1.5	2.5	1.5	5.5	1.83333		1.5	1.5	1.75	4.75	1.58333		1	1	1.5	3.5	1.16667		0	1	1	2	0.666667		5.5	1.75	4.5	11.75	3.91667		2.75	3.25	2	8	2.66667
3	10	Long		2.5	3	2.75	8.25	2.75		1.75	1	2.75	5.5	1.83333		3.75	2	3.5	9.25	3.08333		2	0.75	0.75	3.5	1.16667		3	2.5	2.5	8	2.66667		3.5	1	2	6.5	2.16667
4	0	Short		0	0	0	0	0		0	0	0	0	0		0	0	0	0	0		0	0	0	0	0		0	0	0	0	0		0	0	0	0	0
4	3	Short		0.75	1.25	1.5	3.5	1.16667		1.5	1.25	1.25	4	1.33333		1.25	1	1.75	4	1.33333		1.25	1	0	2.25	0.75		1.5	2	1.25	4.75	1.58333		1.5	2.25	1.5	5.25	1.75
4	5	Short		2.25	1.75	1.75	5.75	1.91667		1.25	1.5	1.25	4	1.33333		1.25	2	1.75	5	1.66667		1	1.5	0.75	3.25	1.08333		2	0.5	1.25	3.75	1.25		1.75	1.75	1.5	5	1.66667
4	10	Short		1.5	1.75	1.5	4.75	1.58333		1	1.25	1.5	3.75	1.25		1.25	1	1.25	3.5	1.16667		0.75	1.25	0.75	2.75	0.916667		1	1.75	1.5	4.25	1.41667		2.5	2.5	1.75	6.75	2.25
5	0	Short		0	0	0	0	0		0	0	0	0	0		0	0	0	0	0		0	0	0	0	0		0	0	0	0	0		0	0	0	0	0
5	3	Short		2.25	3.5	1.5	7.25	2.41667		1.5	2.25	2	5.75	1.91667		2.5	2	1.25	5.75	1.91667		0.5	1.25	2	3.75	1.25		1	0.75	1	2.75	0.916667		1.75	1.5	2	5.25	1.75
5	5	Short		2.25	0.75	2.25	5.25	1.75		1.25	1.75	1.75	4.75	1.58333		0.5	0.5	1.25	2.25	0.75		0.75	1.25	0.5	2.5	0.833333		1.5	2.25	1.5	5.25	1.75		1.75	1.5	2	5.25	1.75
5	10	Short		1.5	1.5	2.25	5.25	1.75		1.75	2.5	1.75	6	2		1.125	0.75	1.25	3.125	1.04167		1	0.75	0.5	2.25	0.75		2.25	2.5	2	6.75	2.25		1.5	1.75	1.125	4.375	1.45833
6	0	Long		0	0	0	0	0		0	0	0	0	0		0	0	0	0	0		0	0	0	0	0		0	0	0	0	0		0	0	0	0	0
6	3	Long		1.25	1.25	1	3.5	1.16667		1.5	0.5	1	3	1		1.25	0.5	1	2.75	0.916667		0	0	0	0	0		2	0.75	1.25	4	1.33333		0.5	1.5	0	2	0.666667
6	5	Long		2.25	1.25	0.5	4	1.33333		1	1.5	1.75	4.25	1.41667		0.5	1	1.75	3.25	1.08333		0.5	0.5	0.5	1.5	0.5		2.25	1	2.25	5.5	1.83333		0.75	0.5	0.5	1.75	0.583333
6	10	Long		2.75	2.5	3.25	8.5	2.83333		2	2.25	1.25	5.5	1.83333		2.5	3.25	3.25	9	3		2	1	0.5	3.5	1.16667		3	3	2.5	8.5	2.83333		1.5	1.75	1.75	5	1.66667
7	0	Short		0	0	0	0	0		0	0	0	0	0		0	0	0	0	0		0	0	0	0	0		0	0	0	0	0		0	0	0	0	0
7	3	Short		1.75	2	2.25	6	2		1.25	2.25	2.5	6	2		2	1.75	1.75	5.5	1.83333		0.5	0	0.5	1	0.333333		1.5	0.5	0.625	2.625	0.875		1.5	0.5	0.5	2.5	0.833333
7	5	Short		1	1	0.75	2.75	0.916667		1	0.75	1.25	3	1		1.25	2	1.75	5	1.66667		0	0	0.5	0.5	0.166667		1.5	0.75	1	3.25	1.08333		1	0.5	0.625	2.125	0.708333
7	10	Short		1.75	1.5	1	4.25	1.41667		1	1	0.5	2.5	0.833333		1.75	1.5	1.875	5.125	1.70833		0	0	0.5	0.5	0.166667		1	1.5	1.25	3.75	1.25		1.25	1	1.125	3.375	1.125
8	0	Short		0	0	0	0	0		0	0	0	0	0		0	0	0	0	0		0	0	0	0	0		0	0	0	0	0		0	0	0	0	0
8	3	Short		1	1	0.75	2.75	0.916667		1.5	1.75	0.75	4	1.33333		1	1.25	1.75	4	1.33333		1	1.25	1.75	4	1.33333		2	0.75	0.5	3.25	1.08333		0	0.75	0.5	1.25	0.416667
8	5	Short		2	1.75	2	5.75	1.91667		1.25	0.75	1	3	1		1.75	1.25	2	5	1.66667		1.25	0.75	1	3	1		1.75	1	0.5	3.25	1.08333		1.25	0.75	1.5	3.5	1.16667
8	10	Short		1.75	2.5	2	6.25	2.08333		1.5	1.25	1.75	4.5	1.5		3.25	1.75	2.5	7.5	2.5		2	2.25	1.125	5.375	1.79167		3	2.5	2	7.5	2.5		2.5	1.75	1.25	5.5	1.83333
9	0	Long		0	0	0	0	0		0	0	0	0	0		0	0	0	0	0		0	0	0	0	0		0	0	0	0	0		0	0	0	0	0
9	3	Long		1.75	2.25	1.25	5.25	1.75		1.5	1.125	1.25	3.875	1.29167		1	1.25	1.125	3.375	1.125		1	0.5	1	2.5	0.833333		1.5	1.5	1.625	4.625	1.54167		1	1	1.125	3.125	1.04167
9	5	Long		1.5	1.5	1	4	1.33333		1	1.75	0.75	3.5	1.16667		1	1.75	1	3.75	1.25		0.5	0.75	0.75	2	0.666667		2	1.25	1.5	4.75	1.58333		1.75	1.25	1.25	4.25	1.41667
9	10	Long		2.5	1.5	1.5	5.5	1.83333		2	1	1.5	4.5	1.5		0	1.5	1.25	2.75	0.916667		1.5	0.5	1	3	1		1.75	1.25	1.5	4.5	1.5		1.75	1.5	1.75	5	1.66667
10	0	Long		0	0	0	0	0		0	0	0	0	0		0	0	0	0	0		0	0	0	0	0		0	0	0	0	0		0	0	0	0	0
10	3	Long		2.25	2	2	6.25	2.08333		1.5	2.25	1.25	5	1.66667		1.5	1.25	1.75	4.5	1.5		0.5	0.5	0.5	1.5	0.5		1.25	2	1	4.25	1.41667		1.25	1	0.75	3	1
10	5	Long		2	2.5	1.75	6.25	2.08333		1.5	1	1.5	4	1.33333		2	1.25	1.75	5	1.66667		1	0.5	0.5	2	0.666667		1.75	1.75	1	4.5	1.5		0.75	2	2.25	5	1.66667
10	10	Long		2.75	2.5	3	8.25	2.75		2.75	2	2.25	7	2.33333		2.25	2	2	6.25	2.08333		1.75	1.75	2	5.5	1.83333		1.5	1	1.5	4	1.33333		2.75	1.5	1	5.25	1.75
